# Supplementary material for: Antibody Conjugates Bispecific for Pollen Allergens and ICAM-1 with Potential to Prevent Epithelial Allergen Transmigration and Rhinovirus Infection
Source: Int J Mol Sci. 2023 Feb 1;24(3):2725. doi: 10.3390/ijms24032725 (PMC9917280; doi:10.3390/ijms24032725)
Supplement: Supplementary file 1 [file ijms-24-02725-s001.zip]

Archive with 1 entries (1 files):
- ijms-2089471-supplementary.pdf
